# Supplementary material for: The Predictive Value of the Fibrinogen–Albumin-Ratio Index on Surgical Outcomes in Patients with Advanced High-Grade Serous Ovarian Cancer
Source: Cancers (Basel). 2024 Sep 27;16(19):3295. doi: 10.3390/cancers16193295 (PMC11476045; doi:10.3390/cancers16193295)
Supplement: Supplementary file 1 [file cancers-16-03295-s001.zip]

Archive with 1 entries (1 files):
- cancers-3172840-supplementary.pdf
